# Supplementary material for: Random forest algorithms for recognizing daily life activities using plantar pressure information: a smart-shoe study
Source: PeerJ. 2020 Oct 28;8:e10170. doi: 10.7717/peerj.10170 (PMC7602692; doi:10.7717/peerj.10170)
Supplement: Supplemental Information 3 — Blue: best single forest. Orange: best average rate of good predictions. [file peerj-08-10170-s003.xlsx]

## Sheet: 工作表1
			Best minimum prediction rates (over 100 runs)		Best average prediction rates		Best maximum prediction rates
Window length (second)	Sensor configuration	number of sensors	number of features	prediction rate	number of features	prediction rate	number of features	prediction rate
1	5	1	22	0.511047	28	0.626104	29	0.694817
1	3	1	5	0.52249	24	0.545049	21	0.570439
1	6	1	1	0.372662	29	0.542094	29	0.609483
1	7	1	27	0.492863	29	0.539825	24	0.604617
1	4	1	25	0.590018	29	0.617723	23	0.658008
1	2	1	5	0.5185	29	0.577499	29	0.626094
1	1	1	27	0.622682	29	0.670528	29	0.704795
1	1-2	2	35	0.642449	48	0.685696	43	0.745882
1	1-4	2	53	0.667055	48	0.720816	54	0.759425
1	1-7	2	50	0.625868	48	0.696715	46	0.73844
1	1-6	2	52	0.552704	47	0.69304	41	0.747672
1	1-3	2	47	0.622887	47	0.682608	30	0.732807
1	4-6	2	2	0.425182	45	0.60262	48	0.678347
1	5-6	2	1	0.413077	48	0.583772	47	0.643405
1	4-5	2	48	0.528322	48	0.629524	48	0.683176
1	5-7	2	43	0.470514	48	0.592166	44	0.656509
1	3-5	2	49	0.551948	45	0.617627	36	0.660576
1	2-5	2	47	0.551907	48	0.64485	44	0.708641
1	1-5	2	49	0.628175	47	0.719004	51	0.770732
1	1-5-6	3	52	0.573879	75	0.698329	71	0.747631
1	1-4-5	3	56	0.647717	73	0.725736	68	0.757778
1	1-4-6	3	73	0.608205	76	0.724178	79	0.766827
1	4-6-7	3	73	0.447827	76	0.622555	62	0.699772
1	1-3-5	3	72	0.632504	73	0.706321	69	0.749969
1	3-5-7	3	59	0.508433	72	0.604996	70	0.651165
1	1-2-5	3	72	0.631565	73	0.721542	69	0.762778
1	3-5-6	3	53	0.460018	72	0.597047	61	0.658262
1	2-4-5	3	63	0.578412	63	0.657759	62	0.707018
1	2-4-6	3	75	0.464715	76	0.616123	76	0.675038
1	2-5-6	3	54	0.499081	75	0.631039	69	0.69346
1	1-2-3	3	60	0.627992	72	0.682747	45	0.747346
1	2-3-5	3	71	0.550723	70	0.625579	59	0.681874
1	1-4-6-7	4	74	0.605468	97	0.722849	98	0.777055
1	1-5-6-7	4	78	0.54427	98	0.692053	98	0.763715
1	1-4-5-7	4	96	0.630544	98	0.708947	89	0.758551
1	1-4-5-6	4	91	0.612003	97	0.716183	97	0.757432
1	1-3-5-7	4	93	0.619497	93	0.698839	97	0.751576
1	3-5-6-7	4	94	0.449195	95	0.601107	87	0.667961
1	3-4-5-7	4	94	0.548722	91	0.62915	89	0.678969
1	3-4-6-7	4	97	0.485584	97	0.627994	98	0.689251
1	2-4-6-7	4	94	0.491138	94	0.635444	96	0.706291
1	2-5-6-7	4	66	0.497345	96	0.633921	97	0.708549
1	2-4-5-7	4	90	0.575655	94	0.645654	62	0.69525
1	2-4-5-6	4	73	0.496488	97	0.638329	98	0.694904
1	1-2-3-5	4	95	0.642816	95	0.711582	87	0.762251
1	1-2-3-6	4	99	0.611309	94	0.702341	76	0.760726
1	1-2-3-4	4	77	0.673997	90	0.718523	69	0.773801
1	1-2-4-7	4	77	0.6673	98	0.715394	92	0.748625
1	1-2-4-5	4	94	0.65905	98	0.728336	77	0.762373
1	1-3-6-7	4	20	0.556052	96	0.692123	87	0.755419
1	1-4-5-6-7	5	101	0.586233	119	0.709082	105	0.767477
1	1-2-4-5-6	5	83	0.632729	120	0.719845	120	0.760543
1	1-2-3-4-5	5	88	0.662787	115	0.720383	110	0.760218
1	1-2-3-5-6	5	82	0.624888	117	0.707392	114	0.757025
1	1-2-3-4-7	5	97	0.671833	118	0.713785	112	0.746716
1	1-2-4-6-7	5	112	0.621049	120	0.720358	117	0.770141
1	2-4-5-6-7	5	78	0.502716	120	0.639244	116	0.706149
1	2-3-4-6-7	5	101	0.517908	119	0.632875	115	0.693806
1	3-4-5-6-7	5	3	0.493915	120	0.625871	117	0.689943
1	1-2-3-4-6-7	6	117	0.62207	139	0.713156	143	0.767742
1	1-2-4-5-6-7	6	138	0.623009	138	0.713595	132	0.768148
1	1-2-3-4-5-7	6	129	0.648432	140	0.711078	118	0.753467
1	1-2-3-4-5-6	6	145	0.643306	139	0.71765	143	0.762739
1	1-2-3-5-6-7	6	133	0.616107	133	0.704578	117	0.763349
1	1-3-4-5-6-7	6	136	0.617006	133	0.714158	132	0.766969
1	2-3-4-5-6-7	6	98	0.535816	138	0.641583	136	0.708589
1	1-2-3-4-5-6-7	7	141	0.628706	166	0.712986	142	0.767111
5	5	1	8	0.579035	13	0.717415	28	0.794124
5	3	1	15	0.664906	29	0.681245	28	0.714993
5	6	1	8	0.47514	29	0.675441	28	0.751297
5	7	1	29	0.659375	28	0.702655	28	0.743342
5	4	1	24	0.696514	29	0.740588	29	0.785893
5	2	1	14	0.660216	28	0.70898	28	0.75732
5	1	1	28	0.689766	29	0.740221	29	0.78233
5	1-2	2	51	0.730649	50	0.776311	51	0.820142
5	1-4	2	53	0.76445	54	0.816713	54	0.858529
5	1-7	2	54	0.741972	54	0.790061	52	0.836549
5	1-6	2	16	0.669878	54	0.770074	53	0.823822
5	1-3	2	15	0.725031	49	0.763909	18	0.805593
5	4-6	2	19	0.664388	54	0.743216	54	0.800124
5	5-6	2	15	0.551792	49	0.715956	51	0.778365
5	4-5	2	42	0.618397	51	0.745268	49	0.812816
5	5-7	2	48	0.556971	47	0.728929	39	0.7927
5	3-5	2	48	0.643464	15	0.737703	47	0.804189
5	2-5	2	46	0.633623	48	0.752489	42	0.808259
5	1-5	2	47	0.698363	54	0.79768	52	0.8479
5	1-5-6	3	56	0.692045	76	0.798247	47	0.861326
5	1-4-5	3	74	0.72747	74	0.815601	76	0.873697
5	1-4-6	3	53	0.692459	78	0.809603	78	0.857666
5	4-6-7	3	32	0.677647	75	0.769397	73	0.828707
5	1-3-5	3	74	0.705304	75	0.801413	72	0.854819
5	3-5-7	3	60	0.628548	72	0.743259	69	0.802704
5	1-2-5	3	76	0.72022	76	0.802821	76	0.85502
5	3-5-6	3	69	0.6156	73	0.730741	72	0.794937
5	2-4-5	3	72	0.696188	72	0.771705	69	0.824476
5	2-4-6	3	10	0.662938	75	0.749315	65	0.813745
5	2-5-6	3	50	0.632484	76	0.752085	76	0.810749
5	1-2-3	3	71	0.727678	71	0.775689	73	0.818595
5	2-3-5	3	70	0.680236	60	0.760346	73	0.815396
5	1-4-6-7	4	66	0.732132	100	0.822199	99	0.873388
5	1-5-6-7	4	94	0.69422	98	0.801215	96	0.868022
5	1-4-5-7	4	88	0.724777	97	0.81068	94	0.878134
5	1-4-5-6	4	95	0.711104	100	0.814216	91	0.865752
5	1-3-5-7	4	80	0.702714	96	0.798003	86	0.867196
5	3-5-6-7	4	8	0.618914	95	0.747747	95	0.814364
5	3-4-5-7	4	93	0.674021	94	0.768434	93	0.822722
5	3-4-6-7	4	33	0.68873	97	0.770146	97	0.82427
5	2-4-6-7	4	33	0.693391	56	0.76763	96	0.841812
5	2-5-6-7	4	69	0.63497	98	0.764875	97	0.835414
5	2-4-5-7	4	94	0.682101	91	0.767576	74	0.827882
5	2-4-5-6	4	78	0.636317	96	0.760889	98	0.820246
5	1-2-3-5	4	96	0.715455	96	0.800297	88	0.856774
5	1-2-3-6	4	12	0.676818	100	0.782244	100	0.841193
5	1-2-3-4	4	15	0.765382	95	0.804526	93	0.851099
5	1-2-4-7	4	97	0.793383	97	0.818357	94	0.864513
5	1-2-4-5	4	91	0.734307	97	0.812702	94	0.866887
5	1-3-6-7	4	26	0.685415	98	0.784209	92	0.854195
5	1-4-5-6-7	5	121	0.708411	121	0.812875	114	0.873904
5	1-2-4-5-6	5	120	0.720841	120	0.81291	121	0.87153
5	1-2-3-4-5	5	116	0.738347	119	0.818991	118	0.871427
5	1-2-3-5-6	5	122	0.688419	122	0.798908	123	0.859767
5	1-2-3-4-7	5	118	0.789517	118	0.816634	118	0.862966
5	1-2-4-6-7	5	75	0.743837	119	0.817622	123	0.878134
5	2-4-5-6-7	5	54	0.639735	120	0.766473	117	0.837788
5	2-3-4-6-7	5	35	0.694738	35	0.76886	114	0.834898
5	3-4-5-6-7	5	113	0.655998	119	0.770767	112	0.826437
5	1-2-3-4-6-7	6	86	0.725606	141	0.813563	126	0.875658
5	1-2-4-5-6-7	6	117	0.718044	136	0.81175	120	0.877928
5	1-2-3-4-5-7	6	138	0.735239	141	0.81344	138	0.872769
5	1-2-3-4-5-6	6	142	0.717734	142	0.81316	131	0.866371
5	1-2-3-5-6-7	6	143	0.687176	143	0.799828	143	0.86926
5	1-3-4-5-6-7	6	144	0.706132	140	0.811126	136	0.867506
5	2-3-4-5-6-7	6	107	0.671535	140	0.774695	142	0.836962
5	1-2-3-4-5-6-7	7	166	0.711001	163	0.8117	160	0.872459
10	5	1	8	0.674266	15	0.770593	20	0.82242
10	3	1	13	0.707004	12	0.727088	27	0.75952
10	6	1	8	0.58898	20	0.729996	29	0.801523
10	7	1	21	0.715758	21	0.744422	27	0.786562
10	4	1	29	0.735698	29	0.773803	29	0.817084
10	2	1	27	0.722764	29	0.76305	24	0.814753
10	1	1	29	0.711954	28	0.771182	29	0.812539
10	1-2	2	51	0.770319	51	0.821072	51	0.869135
10	1-4	2	48	0.812962	53	0.84865	54	0.884915
10	1-7	2	53	0.77623	54	0.826011	47	0.872291
10	1-6	2	21	0.706143	30	0.820971	51	0.871562
10	1-3	2	49	0.754486	48	0.804258	47	0.851041
10	4-6	2	22	0.751953	35	0.799692	54	0.842626
10	5-6	2	12	0.670255	35	0.779149	47	0.836314
10	4-5	2	27	0.740553	22	0.80331	50	0.852093
10	5-7	2	8	0.733587	27	0.782061	29	0.836945
10	3-5	2	12	0.761452	12	0.791912	50	0.840101
10	2-5	2	15	0.698966	24	0.808721	44	0.861828
10	1-5	2	12	0.766308	54	0.838175	48	0.889123
10	1-5-6	3	33	0.755964	34	0.844854	73	0.899011
10	1-4-5	3	14	0.789107	74	0.853146	70	0.899011
10	1-4-6	3	35	0.786785	77	0.850801	79	0.895855
10	4-6-7	3	37	0.747097	47	0.812859	75	0.863501
10	1-3-5	3	14	0.784041	75	0.841307	67	0.888489
10	3-5-7	3	18	0.736542	32	0.795017	70	0.843888
10	1-2-5	3	75	0.783407	76	0.844084	69	0.891663
10	3-5-6	3	19	0.725776	34	0.79386	49	0.842105
10	2-4-5	3	8	0.751953	72	0.820405	73	0.869135
10	2-4-6	3	26	0.796073	26	0.825559	75	0.867242
10	2-5-6	3	7	0.727042	30	0.801994	71	0.865348
10	1-2-3	3	71	0.777236	73	0.826015	69	0.876499
10	2-3-5	3	58	0.727042	47	0.810485	71	0.866821
10	1-4-6-7	4	46	0.817817	47	0.863439	93	0.905323
10	1-5-6-7	4	24	0.768841	35	0.845691	57	0.904902
10	1-4-5-7	4	15	0.804307	97	0.852398	93	0.900274
10	1-4-5-6	4	23	0.785518	98	0.858342	90	0.90364
10	1-3-5-7	4	94	0.785518	98	0.841472	70	0.893962
10	3-5-6-7	4	33	0.723031	54	0.799212	75	0.851883
10	3-4-5-7	4	69	0.752797	94	0.812095	52	0.858405
10	3-4-6-7	4	33	0.764619	59	0.814368	91	0.857774
10	2-4-6-7	4	10	0.773274	35	0.825637	87	0.876709
10	2-5-6-7	4	24	0.722187	24	0.810016	97	0.873974
10	2-4-5-7	4	32	0.748153	47	0.82066	94	0.874185
10	2-4-5-6	4	11	0.759341	35	0.821196	94	0.870187
10	1-2-3-5	4	95	0.781929	95	0.845391	97	0.894202
10	1-2-3-6	4	43	0.769263	43	0.838768	89	0.885756
10	1-2-3-4	4	95	0.816236	98	0.85424	93	0.895434
10	1-2-4-7	4	93	0.827469	98	0.857207	98	0.898801
10	1-2-4-5	4	96	0.785729	98	0.851776	24	0.894625
10	1-3-6-7	4	35	0.778552	35	0.842139	87	0.889123
10	1-4-5-6-7	5	26	0.790796	94	0.857405	42	0.905744
10	1-2-4-5-6	5	34	0.783829	34	0.854607	107	0.905323
10	1-2-3-4-5	5	108	0.791007	120	0.858709	108	0.903429
10	1-2-3-5-6	5	32	0.778763	63	0.848136	111	0.89817
10	1-2-3-4-7	5	115	0.831496	120	0.859376	120	0.89838
10	1-2-4-6-7	5	59	0.824714	69	0.861373	123	0.907427
10	2-4-5-6-7	5	43	0.759764	62	0.824023	99	0.879024
10	2-3-4-6-7	5	10	0.784885	35	0.83381	93	0.871239
10	3-4-5-6-7	5	63	0.750475	120	0.819279	119	0.865559
10	1-2-3-4-6-7	6	58	0.82605	58	0.864785	121	0.9089
10	1-2-4-5-6-7	6	23	0.802195	41	0.856696	129	0.909531
10	1-2-3-4-5-7	6	130	0.793962	140	0.854486	123	0.900694
10	1-2-3-4-5-6	6	23	0.784674	62	0.855861	88	0.905113
10	1-2-3-5-6-7	6	60	0.773485	35	0.850819	72	0.905533
10	1-3-4-5-6-7	6	31	0.791851	46	0.858757	46	0.90364
10	2-3-4-5-6-7	6	47	0.754908	48	0.828129	128	0.874395
10	1-2-3-4-5-6-7	7	112	0.79544	48	0.85952	54	0.906796
15	5	1	4	0.715019	18	0.795622	29	0.852375
15	3	1	13	0.734829	13	0.752369	27	0.784238
15	6	1	10	0.604966	10	0.745491	20	0.814599
15	7	1	18	0.742986	17	0.771238	25	0.79987
15	4	1	27	0.754595	29	0.785425	26	0.822539
15	2	1	11	0.75395	14	0.790522	16	0.832491
15	1	1	29	0.724093	28	0.790994	29	0.841731
15	1-2	2	48	0.799547	48	0.842978	49	0.87837
15	1-4	2	47	0.834569	54	0.867426	54	0.899872
15	1-7	2	45	0.801032	54	0.839429	50	0.884467
15	1-6	2	27	0.732989	29	0.839974	53	0.892765
15	1-3	2	48	0.782383	48	0.826383	46	0.862003
15	4-6	2	24	0.774911	24	0.822507	15	0.861399
15	5-6	2	5	0.72396	35	0.79847	35	0.863607
15	4-5	2	28	0.787165	25	0.836592	40	0.870988
15	5-7	2	8	0.715253	27	0.798289	43	0.859435
15	3-5	2	11	0.770397	11	0.80796	51	0.858472
15	2-5	2	10	0.779748	23	0.848067	46	0.880616
15	1-5	2	52	0.811029	52	0.858548	45	0.901163
15	1-5-6	3	20	0.800064	34	0.863368	48	0.91303
15	1-4-5	3	24	0.825863	74	0.873261	41	0.909499
15	1-4-6	3	32	0.811351	78	0.864697	55	0.901486
15	4-6-7	3	33	0.770719	34	0.830094	64	0.87921
15	1-3-5	3	75	0.82296	73	0.8624	72	0.908269
15	3-5-7	3	43	0.773944	17	0.818278	70	0.860398
15	1-2-5	3	74	0.826749	75	0.868261	68	0.913114
15	3-5-6	3	48	0.75782	43	0.816986	33	0.863286
15	2-4-5	3	10	0.8307	31	0.857926	72	0.88896
15	2-4-6	3	21	0.840392	21	0.854678	74	0.873235
15	2-5-6	3	11	0.737504	32	0.837497	75	0.882542
15	1-2-3	3	71	0.808614	71	0.847103	51	0.887677
15	2-3-5	3	11	0.786198	32	0.85091	68	0.890565
15	1-4-6-7	4	46	0.842631	46	0.878047	100	0.912388
15	1-5-6-7	4	15	0.808126	28	0.866661	54	0.914955
15	1-4-5-7	4	80	0.828442	46	0.873331	57	0.912709
15	1-4-5-6	4	43	0.822638	38	0.875351	45	0.914634
15	1-3-5-7	4	94	0.818768	96	0.859835	58	0.905969
15	3-5-6-7	4	47	0.764915	59	0.820202	88	0.867137
15	3-4-5-7	4	81	0.803289	94	0.840915	93	0.882221
15	3-4-6-7	4	37	0.787165	46	0.837623	90	0.877267
15	2-4-6-7	4	39	0.802644	48	0.846146	88	0.8819
15	2-5-6-7	4	12	0.755563	39	0.832388	92	0.890565
15	2-4-5-7	4	10	0.823834	41	0.856697	71	0.892811
15	2-4-5-6	4	40	0.803612	40	0.855851	98	0.886714
15	1-2-3-5	4	91	0.831606	96	0.870895	98	0.915052
15	1-2-3-6	4	36	0.820703	58	0.860726	95	0.898267
15	1-2-3-4	4	96	0.848446	93	0.871969	91	0.904044
15	1-2-4-7	4	82	0.850389	82	0.873571	86	0.907253
15	1-2-4-5	4	92	0.83328	97	0.876442	74	0.911822
15	1-3-6-7	4	33	0.809094	57	0.860868	95	0.901155
15	1-4-5-6-7	5	22	0.851016	31	0.879173	72	0.915276
15	1-2-4-5-6	5	24	0.840052	48	0.881666	123	0.915597
15	1-2-3-4-5	5	118	0.842631	116	0.882942	112	0.919574
15	1-2-3-5-6	5	32	0.824573	83	0.873728	114	0.916021
15	1-2-3-4-7	5	120	0.855879	119	0.878873	120	0.91303
15	1-2-4-6-7	5	44	0.846824	44	0.879616	115	0.914634
15	2-4-5-6-7	5	48	0.806837	46	0.856638	120	0.893774
15	2-3-4-6-7	5	26	0.821348	26	0.853032	91	0.884788
15	3-4-5-6-7	5	69	0.79297	60	0.846677	117	0.884467
15	1-2-3-4-6-7	6	43	0.858755	43	0.883008	140	0.914313
15	1-2-4-5-6-7	6	23	0.838439	55	0.881993	107	0.919448
15	1-2-3-4-5-7	6	86	0.841664	119	0.88017	62	0.916881
15	1-2-3-4-5-6	6	103	0.83328	51	0.882901	118	0.916344
15	1-2-3-5-6-7	6	93	0.817478	93	0.873233	64	0.91303
15	1-3-4-5-6-7	6	22	0.831022	98	0.880014	58	0.913671
15	2-3-4-5-6-7	6	62	0.814576	48	0.860383	95	0.894737
15	1-2-3-4-5-6-7	7	23	0.855208	62	0.885456	69	0.919127
20	5	1	8	0.792145	11	0.814452	15	0.863835
20	3	1	14	0.726076	14	0.765859	14	0.799824
20	6	1	10	0.647059	10	0.760434	15	0.824461
20	7	1	17	0.74144	17	0.769446	23	0.805825
20	4	1	22	0.763748	23	0.792409	29	0.829685
20	2	1	14	0.765145	15	0.807458	15	0.851229
20	1	1	18	0.731782	28	0.794641	29	0.846898
20	1-2	2	45	0.810799	51	0.850036	32	0.880473
20	1-4	2	49	0.847673	53	0.869923	53	0.894046
20	1-7	2	46	0.811677	37	0.843651	43	0.891856
20	1-6	2	16	0.739245	50	0.847689	54	0.900132
20	1-3	2	45	0.799206	49	0.834154	49	0.871716
20	4-6	2	18	0.801141	18	0.825144	50	0.872021
20	5-6	2	10	0.77568	19	0.816737	21	0.869089
20	4-5	2	15	0.830992	15	0.84791	48	0.877408
20	5-7	2	7	0.79324	20	0.820647	21	0.872154
20	3-5	2	11	0.796117	20	0.825587	17	0.863734
20	2-5	2	17	0.843379	14	0.866569	47	0.890453
20	1-5	2	15	0.823968	29	0.870696	32	0.912434
20	1-5-6	3	23	0.812555	24	0.873852	48	0.91725
20	1-4-5	3	21	0.85777	19	0.886407	47	0.91729
20	1-4-6	3	58	0.808165	77	0.869839	76	0.903652
20	4-6-7	3	17	0.789728	73	0.834365	72	0.88835
20	1-3-5	3	18	0.843778	21	0.877512	74	0.91553
20	3-5-7	3	11	0.794996	24	0.831704	41	0.869089
20	1-2-5	3	15	0.854258	34	0.884095	67	0.922569
20	3-5-6	3	15	0.779192	28	0.828985	44	0.869527
20	2-4-5	3	19	0.863734	33	0.876178	32	0.897052
20	2-4-6	3	23	0.843036	23	0.860368	75	0.878284
20	2-5-6	3	15	0.814311	24	0.856076	52	0.892294
20	1-2-3	3	72	0.817741	72	0.853757	63	0.886934
20	2-3-5	3	23	0.843336	27	0.871394	71	0.894046
20	1-4-6-7	4	69	0.830553	66	0.880776	68	0.911121
20	1-5-6-7	4	35	0.818701	30	0.876678	63	0.919877
20	1-4-5-7	4	19	0.845917	79	0.881712	75	0.91553
20	1-4-5-6	4	24	0.848551	24	0.88675	35	0.91597
20	1-3-5-7	4	18	0.834504	75	0.869251	66	0.912872
20	3-5-6-7	4	33	0.778753	48	0.831356	54	0.878722
20	3-4-5-7	4	31	0.813433	48	0.853842	88	0.89188
20	3-4-6-7	4	22	0.811238	92	0.841332	90	0.88835
20	2-4-6-7	4	36	0.815628	28	0.854815	91	0.890543
20	2-5-6-7	4	15	0.816506	35	0.861433	94	0.901051
20	2-4-5-7	4	33	0.848551	32	0.872439	83	0.895797
20	2-4-5-6	4	20	0.828358	35	0.869239	49	0.8985
20	1-2-3-5	4	15	0.852604	43	0.882239	76	0.923889
20	1-2-3-6	4	24	0.844219	69	0.868872	96	0.900132
20	1-2-3-4	4	95	0.859422	97	0.879531	89	0.901926
20	1-2-4-7	4	87	0.854369	84	0.879437	89	0.906936
20	1-2-4-5	4	17	0.87511	22	0.895088	86	0.923889
20	1-3-6-7	4	55	0.818262	56	0.871205	56	0.908932
20	1-4-5-6-7	5	33	0.859526	35	0.885051	69	0.920315
20	1-2-4-5-6	5	38	0.869815	32	0.895126	51	0.922129
20	1-2-3-4-5	5	21	0.87511	21	0.893205	117	0.925649
20	1-2-3-5-6	5	23	0.861871	35	0.8903	98	0.923449
20	1-2-3-4-7	5	92	0.862441	106	0.882407	115	0.90937
20	1-2-4-6-7	5	58	0.853819	76	0.883079	115	0.911571
20	2-4-5-6-7	5	59	0.819579	60	0.867362	103	0.898862
20	2-3-4-6-7	5	44	0.84065	44	0.866107	41	0.892321
20	3-4-5-6-7	5	35	0.808165	35	0.857534	103	0.892763
20	1-2-3-4-6-7	6	58	0.864078	58	0.888003	76	0.913748
20	1-2-4-5-6-7	6	38	0.866726	47	0.889468	94	0.922067
20	1-2-3-4-5-7	6	43	0.868049	43	0.892023	52	0.921689
20	1-2-3-4-5-6	6	14	0.872904	35	0.896161	62	0.926529
20	1-2-3-5-6-7	6	45	0.859965	45	0.890005	72	0.920753
20	1-3-4-5-6-7	6	33	0.856453	89	0.888815	106	0.91725
20	2-3-4-5-6-7	6	36	0.835382	58	0.87123	62	0.902802
20	1-2-3-4-5-6-7	7	48	0.872021	80	0.894775	78	0.924329
25	5	1	9	0.783632	11	0.819105	16	0.869832
25	3	1	14	0.750561	14	0.770267	28	0.796648
25	6	1	3	0.657542	12	0.760977	23	0.827625
25	7	1	17	0.744395	17	0.765932	27	0.801351
25	4	1	29	0.765862	22	0.79965	28	0.835115
25	2	1	8	0.764574	8	0.804867	16	0.847169
25	1	1	23	0.738886	28	0.798266	27	0.848961
25	1-2	2	48	0.80213	51	0.847254	51	0.881564
25	1-4	2	54	0.849215	54	0.872874	54	0.897207
25	1-7	2	49	0.804164	45	0.83954	48	0.882682
25	1-6	2	50	0.753924	51	0.854224	53	0.904548
25	1-3	2	50	0.792347	48	0.83256	49	0.86257
25	4-6	2	12	0.798206	24	0.82741	47	0.875633
25	5-6	2	15	0.794843	15	0.831006	18	0.869274
25	4-5	2	21	0.839686	23	0.858516	51	0.889702
25	5-7	2	7	0.794035	19	0.835233	20	0.878771
25	3-5	2	15	0.81078	15	0.836365	18	0.872626
25	2-5	2	20	0.840539	20	0.869568	47	0.892737
25	1-5	2	51	0.825549	27	0.872452	32	0.907821
25	1-5-6	3	15	0.821749	39	0.874304	51	0.917877
25	1-4-5	3	24	0.866592	23	0.889666	67	0.915778
25	1-4-6	3	63	0.826233	63	0.872239	73	0.908478
25	4-6-7	3	41	0.798206	64	0.83747	71	0.894204
25	1-3-5	3	15	0.844119	15	0.872946	72	0.91297
25	3-5-7	3	15	0.816704	15	0.842628	65	0.879888
25	1-2-5	3	27	0.848655	33	0.885054	47	0.911286
25	3-5-6	3	13	0.803251	27	0.833989	44	0.875419
25	2-4-5	3	25	0.857945	35	0.876174	72	0.898706
25	2-4-6	3	21	0.836723	22	0.860125	20	0.894766
25	2-5-6	3	24	0.82343	24	0.867898	76	0.901676
25	1-2-3	3	25	0.820628	26	0.853741	67	0.886019
25	2-3-5	3	23	0.851769	24	0.875692	36	0.896455
25	1-4-6-7	4	76	0.838004	75	0.878916	79	0.914093
25	1-5-6-7	4	19	0.834641	26	0.876495	71	0.921788
25	1-4-5-7	4	29	0.868274	24	0.887817	92	0.915216
25	1-4-5-6	4	33	0.864761	33	0.888558	48	0.920831
25	1-3-5-7	4	22	0.848059	22	0.875158	85	0.916201
25	3-5-6-7	4	22	0.807175	22	0.838918	71	0.882123
25	3-4-5-7	4	27	0.827354	28	0.858398	93	0.893078
25	3-4-6-7	4	49	0.807735	82	0.844723	82	0.8852
25	2-4-6-7	4	40	0.819507	54	0.856461	82	0.889385
25	2-5-6-7	4	24	0.826233	33	0.868411	50	0.902235
25	2-4-5-7	4	24	0.8484	39	0.873981	21	0.900957
25	2-4-5-6	4	24	0.848094	29	0.875529	47	0.906584
25	1-2-3-5	4	17	0.859305	61	0.881965	56	0.918585
25	1-2-3-6	4	73	0.834081	73	0.872294	89	0.902793
25	1-2-3-4	4	87	0.858164	98	0.878011	92	0.904469
25	1-2-4-7	4	89	0.862127	80	0.881109	47	0.905269
25	1-2-4-5	4	28	0.879604	28	0.892771	46	0.918024
25	1-3-6-7	4	46	0.825112	71	0.870866	42	0.907917
25	1-4-5-6-7	5	24	0.869395	24	0.89079	71	0.918024
25	1-2-4-5-6	5	34	0.877955	34	0.896593	34	0.924888
25	1-2-3-4-5	5	30	0.882386	37	0.896996	111	0.921954
25	1-2-3-5-6	5	35	0.864941	47	0.892128	90	0.922515
25	1-2-3-4-7	5	115	0.861462	118	0.883172	97	0.913117
25	1-2-4-6-7	5	79	0.859305	98	0.883657	108	0.91297
25	2-4-5-6-7	5	29	0.841928	35	0.873563	119	0.905587
25	2-3-4-6-7	5	55	0.841368	104	0.866981	27	0.893641
25	3-4-5-6-7	5	28	0.834641	28	0.864393	99	0.895892
25	1-2-3-4-6-7	6	33	0.863229	117	0.888655	110	0.91648
25	1-2-4-5-6-7	6	34	0.873382	33	0.892821	34	0.920964
25	1-2-3-4-5-7	6	34	0.87901	34	0.897789	102	0.921954
25	1-2-3-4-5-6	6	46	0.880154	41	0.898426	60	0.924761
25	1-2-3-5-6-7	6	39	0.864378	47	0.889079	81	0.921229
25	1-3-4-5-6-7	6	43	0.87507	46	0.895922	90	0.919147
25	2-3-4-5-6-7	6	34	0.854821	53	0.880712	57	0.906584
25	1-2-3-4-5-6-7	7	41	0.87901	45	0.898904	41	0.924327
30	5	1	10	0.808511	10	0.838685	11	0.878829
30	3	1	16	0.731374	15	0.77549	18	0.80643
30	6	1	8	0.660971	8	0.768743	14	0.837209
30	7	1	17	0.743298	17	0.770288	17	0.803694
30	4	1	29	0.774799	24	0.806242	26	0.843514
30	2	1	13	0.77717	15	0.819174	19	0.86193
30	1	1	15	0.75393	28	0.802431	26	0.854309
30	1-2	2	26	0.803706	50	0.847849	49	0.883378
30	1-4	2	43	0.856568	53	0.876141	48	0.899453
30	1-7	2	45	0.809979	47	0.840538	50	0.882914
30	1-6	2	45	0.76555	44	0.854516	29	0.904241
30	1-3	2	33	0.792725	48	0.838333	20	0.869357
30	4-6	2	21	0.807245	15	0.830107	46	0.875772
30	5-6	2	12	0.818865	12	0.840141	17	0.86998
30	4-5	2	24	0.849866	23	0.863876	50	0.890185
30	5-7	2	16	0.803828	19	0.843579	18	0.882914
30	3-5	2	19	0.815448	21	0.846372	15	0.880697
30	2-5	2	24	0.871984	24	0.887026	24	0.907344
30	1-5	2	14	0.836637	15	0.873795	54	0.919289
30	1-5-6	3	24	0.831169	24	0.880232	35	0.921715
30	1-4-5	3	27	0.872703	32	0.892016	51	0.922709
30	1-4-6	3	62	0.822967	79	0.873453	75	0.911081
30	4-6-7	3	13	0.808612	63	0.843051	61	0.889499
30	1-3-5	3	18	0.850377	24	0.87785	65	0.919289
30	3-5-7	3	13	0.820232	13	0.849127	15	0.880577
30	1-2-5	3	24	0.862491	40	0.887614	42	0.927497
30	3-5-6	3	14	0.811347	18	0.839851	57	0.873383
30	2-4-5	3	21	0.871314	21	0.88551	25	0.911462
30	2-4-6	3	24	0.849196	20	0.870249	23	0.901853
30	2-5-6	3	24	0.842105	28	0.877695	30	0.909403
30	1-2-3	3	44	0.830474	72	0.853694	67	0.882353
30	2-3-5	3	23	0.853625	23	0.882759	23	0.908717
30	1-4-6-7	4	86	0.84689	76	0.882476	79	0.916553
30	1-5-6-7	4	29	0.841422	32	0.884204	28	0.922396
30	1-4-5-7	4	32	0.874231	33	0.890407	71	0.922709
30	1-4-5-6	4	32	0.854409	33	0.889493	61	0.922709
30	1-3-5-7	4	29	0.844887	29	0.878235	76	0.91695
30	3-5-6-7	4	19	0.820793	21	0.848742	92	0.883594
30	3-4-5-7	4	33	0.846206	34	0.869018	17	0.899108
30	3-4-6-7	4	34	0.818182	82	0.847472	96	0.885381
30	2-4-6-7	4	44	0.842789	25	0.869256	52	0.903226
30	2-5-6-7	4	31	0.834586	33	0.878708	92	0.910143
30	2-4-5-7	4	23	0.859877	22	0.883093	84	0.914894
30	2-4-5-6	4	29	0.865345	33	0.887435	44	0.917639
30	1-2-3-5	4	27	0.865477	34	0.890766	86	0.926129
30	1-2-3-6	4	44	0.838004	72	0.870693	79	0.903557
30	1-2-3-4	4	78	0.86193	96	0.882737	88	0.906293
30	1-2-4-7	4	78	0.863418	80	0.88286	80	0.904306
30	1-2-4-5	4	35	0.884956	29	0.903878	27	0.930964
30	1-3-6-7	4	23	0.829802	58	0.86851	58	0.907661
30	1-4-5-6-7	5	35	0.875598	35	0.89346	37	0.922709
30	1-2-4-5-6	5	32	0.885389	37	0.901466	39	0.938483
30	1-2-3-4-5	5	37	0.885636	37	0.905659	32	0.932331
30	1-2-3-5-6	5	40	0.884956	40	0.902865	48	0.930917
30	1-2-3-4-7	5	106	0.863271	108	0.884711	100	0.912449
30	1-2-4-6-7	5	33	0.865282	94	0.888052	91	0.917921
30	2-4-5-6-7	5	32	0.856459	34	0.884606	29	0.916266
30	2-3-4-6-7	5	55	0.859097	53	0.875027	32	0.906658
30	3-4-5-6-7	5	29	0.853725	29	0.872017	35	0.901167
30	1-2-3-4-6-7	6	33	0.869299	120	0.891966	120	0.920027
30	1-2-4-5-6-7	6	44	0.882433	46	0.900435	80	0.927497
30	1-2-3-4-5-7	6	35	0.890751	40	0.903965	46	0.932331
30	1-2-3-4-5-6	6	38	0.891082	33	0.907089	45	0.938483
30	1-2-3-5-6-7	6	39	0.875086	39	0.898287	36	0.924812
30	1-3-4-5-6-7	6	35	0.88175	35	0.89698	121	0.924761
30	2-3-4-5-6-7	6	35	0.866621	35	0.888693	34	0.921757
30	1-2-3-4-5-6-7	7	39	0.891558	47	0.906307	41	0.935065
35	5	1	13	0.799513	15	0.839674	14	0.882876
35	3	1	12	0.726461	15	0.774485	14	0.806347
35	6	1	13	0.715097	13	0.769291	25	0.832384
35	7	1	17	0.745942	17	0.769545	17	0.802278
35	4	1	29	0.77512	23	0.810445	24	0.844644
35	2	1	15	0.775974	13	0.829519	24	0.873206
35	1	1	21	0.746525	28	0.804371	28	0.858421
35	1-2	2	18	0.831981	44	0.857119	34	0.900319
35	1-4	2	42	0.858054	46	0.881183	47	0.909683
35	1-7	2	53	0.791496	52	0.838127	43	0.879645
35	1-6	2	26	0.775162	43	0.857338	50	0.910496
35	1-3	2	47	0.792314	50	0.836528	28	0.881204
35	4-6	2	14	0.815747	14	0.836991	44	0.885527
35	5-6	2	14	0.825061	14	0.842648	43	0.873183
35	4-5	2	26	0.847687	23	0.86489	33	0.895339
35	5-7	2	15	0.828316	15	0.853043	15	0.88126
35	3-5	2	22	0.817661	22	0.850688	17	0.882775
35	2-5	2	23	0.864117	23	0.885942	25	0.918234
35	1-5	2	24	0.851186	24	0.883034	52	0.911955
35	1-5-6	3	23	0.836851	24	0.887461	34	0.924071
35	1-4-5	3	39	0.870942	35	0.892173	76	0.916192
35	1-4-6	3	66	0.838474	68	0.879265	70	0.922701
35	4-6-7	3	21	0.818182	19	0.848679	71	0.899428
35	1-3-5	3	19	0.850368	24	0.88273	75	0.917819
35	3-5-7	3	17	0.825061	15	0.852136	15	0.880682
35	1-2-5	3	29	0.870942	29	0.896874	76	0.927583
35	3-5-6	3	24	0.832384	24	0.848277	63	0.871567
35	2-4-5	3	28	0.864434	33	0.884739	73	0.919052
35	2-4-6	3	25	0.848485	24	0.869437	19	0.900245
35	2-5-6	3	28	0.843344	30	0.880169	27	0.920687
35	1-2-3	3	45	0.82502	34	0.860633	59	0.890155
35	2-3-5	3	32	0.866558	27	0.890529	30	0.916599
35	1-4-6-7	4	80	0.857143	80	0.887043	65	0.92026
35	1-5-6-7	4	34	0.853639	34	0.887951	71	0.922456
35	1-4-5-7	4	46	0.869992	46	0.891538	73	0.921074
35	1-4-5-6	4	34	0.870942	34	0.892917	44	0.919869
35	1-3-5-7	4	22	0.856909	32	0.882246	95	0.920032
35	3-5-6-7	4	21	0.825875	19	0.850588	85	0.883683
35	3-4-5-7	4	28	0.848142	28	0.867619	21	0.893704
35	3-4-6-7	4	41	0.827141	55	0.849478	77	0.885273
35	2-4-6-7	4	45	0.836851	23	0.86898	48	0.907604
35	2-5-6-7	4	29	0.844968	31	0.879403	31	0.917416
35	2-4-5-7	4	31	0.861244	33	0.880593	16	0.919869
35	2-4-5-6	4	36	0.862825	34	0.886289	34	0.922322
35	1-2-3-5	4	31	0.870809	31	0.894452	78	0.92677
35	1-2-3-6	4	31	0.854456	72	0.875164	79	0.908869
35	1-2-3-4	4	27	0.866883	95	0.885552	96	0.917819
35	1-2-4-7	4	97	0.866826	76	0.886543	83	0.912937
35	1-2-4-5	4	46	0.883573	32	0.899836	26	0.924775
35	1-3-6-7	4	47	0.840556	49	0.872246	43	0.917819
35	1-4-5-6-7	5	44	0.879585	34	0.894552	105	0.921888
35	1-2-4-5-6	5	46	0.883573	46	0.899184	37	0.926136
35	1-2-3-4-5	5	48	0.890433	48	0.906018	47	0.928571
35	1-2-3-5-6	5	46	0.883117	44	0.905616	35	0.928397
35	1-2-3-4-7	5	116	0.868421	116	0.888139	116	0.919447
35	1-2-4-6-7	5	19	0.867695	97	0.889785	114	0.924329
35	2-4-5-6-7	5	34	0.863303	35	0.884196	34	0.92314
35	2-3-4-6-7	5	33	0.86039	33	0.877233	30	0.90924
35	3-4-5-6-7	5	27	0.84895	27	0.872423	27	0.901063
35	1-2-3-4-6-7	6	43	0.873262	104	0.892409	117	0.925956
35	1-2-4-5-6-7	6	46	0.885167	46	0.901955	57	0.925142
35	1-2-3-4-5-7	6	40	0.888798	47	0.905111	114	0.930838
35	1-2-3-4-5-6	6	48	0.89075	46	0.905842	53	0.930195
35	1-2-3-5-6-7	6	36	0.879058	43	0.899786	77	0.930024
35	1-3-4-5-6-7	6	45	0.88437	45	0.900765	44	0.930195
35	2-3-4-5-6-7	6	65	0.864448	34	0.887492	33	0.92641
35	1-2-3-4-5-6-7	7	48	0.893376	48	0.905813	45	0.933442
40	5	1	11	0.808531	19	0.836132	19	0.884072
40	3	1	10	0.726326	14	0.772232	28	0.806786
40	6	1	11	0.71875	17	0.761688	27	0.836019
40	7	1	15	0.751852	15	0.777055	16	0.811608
40	4	1	18	0.766825	19	0.808856	28	0.848256
40	2	1	15	0.788773	7	0.827125	7	0.869444
40	1	1	22	0.758325	27	0.813103	28	0.858624
40	1-2	2	36	0.827652	35	0.859112	39	0.902778
40	1-4	2	31	0.868049	48	0.888791	46	0.910038
40	1-7	2	49	0.813511	48	0.844183	23	0.877725
40	1-6	2	33	0.769886	47	0.860627	32	0.9109
40	1-3	2	29	0.805899	35	0.843827	19	0.888152
40	4-6	2	14	0.814218	38	0.83871	43	0.898192
40	5-6	2	12	0.806818	18	0.837331	48	0.867107
40	4-5	2	22	0.836967	23	0.861512	49	0.904853
40	5-7	2	20	0.818519	21	0.849982	18	0.885014
40	3-5	2	21	0.818957	21	0.840296	41	0.876532
40	2-5	2	24	0.857955	22	0.886101	23	0.918173
40	1-5	2	21	0.845644	23	0.882931	43	0.918519
40	1-5-6	3	33	0.829545	44	0.882101	39	0.922714
40	1-4-5	3	34	0.875947	51	0.893367	72	0.925118
40	1-4-6	3	60	0.848485	63	0.882147	69	0.916588
40	4-6-7	3	15	0.822749	62	0.850387	74	0.904853
40	1-3-5	3	27	0.862036	32	0.88573	76	0.920379
40	3-5-7	3	17	0.823697	17	0.850034	35	0.878417
40	1-2-5	3	20	0.871819	24	0.893538	41	0.918519
40	3-5-6	3	20	0.82197	21	0.843547	68	0.875589
40	2-4-5	3	24	0.861111	28	0.883205	32	0.921028
40	2-4-6	3	19	0.847393	21	0.867702	22	0.911513
40	2-5-6	3	30	0.835227	24	0.877271	38	0.926736
40	1-2-3	3	24	0.853473	24	0.869733	21	0.888152
40	2-3-5	3	25	0.857955	24	0.883493	24	0.914367
40	1-4-6-7	4	51	0.861111	48	0.88938	41	0.924171
40	1-5-6-7	4	14	0.848148	18	0.887849	76	0.920829
40	1-4-5-7	4	56	0.880682	52	0.899581	23	0.924833
40	1-4-5-6	4	35	0.857955	57	0.890998	56	0.927014
40	1-3-5-7	4	24	0.871296	24	0.886006	96	0.91564
40	3-5-6-7	4	15	0.829545	20	0.851766	63	0.885957
40	3-4-5-7	4	43	0.845644	63	0.868147	31	0.908658
40	3-4-6-7	4	32	0.82963	34	0.851226	90	0.894386
40	2-4-6-7	4	35	0.839015	18	0.865843	68	0.90961
40	2-5-6-7	4	24	0.831439	33	0.878237	32	0.920076
40	2-4-5-7	4	24	0.85322	24	0.878707	26	0.923882
40	2-4-5-6	4	33	0.855924	35	0.880626	42	0.922931
40	1-2-3-5	4	22	0.874647	29	0.892056	31	0.918561
40	1-2-3-6	4	49	0.853473	45	0.874155	73	0.903318
40	1-2-3-4	4	45	0.865221	79	0.885573	97	0.91627
40	1-2-4-7	4	77	0.876308	61	0.890905	11	0.912464
40	1-2-4-5	4	44	0.882969	23	0.904617	23	0.936251
40	1-3-6-7	4	47	0.85157	44	0.877792	72	0.922275
40	1-4-5-6-7	5	59	0.873106	34	0.894228	109	0.928639
40	1-2-4-5-6	5	29	0.879735	30	0.899552	38	0.927688
40	1-2-3-4-5	5	20	0.884072	29	0.904247	25	0.926736
40	1-2-3-5-6	5	31	0.882017	32	0.897393	58	0.927014
40	1-2-3-4-7	5	46	0.866667	117	0.888861	118	0.91564
40	1-2-4-6-7	5	56	0.873106	91	0.891897	108	0.920379
40	2-4-5-6-7	5	32	0.854028	34	0.881562	46	0.924833
40	2-3-4-6-7	5	34	0.855924	86	0.875095	39	0.913416
40	3-4-5-6-7	5	27	0.853081	27	0.873591	29	0.913416
40	1-2-3-4-6-7	6	103	0.873148	114	0.894658	110	0.925118
40	1-2-4-5-6-7	6	31	0.886111	31	0.901909	86	0.927014
40	1-2-3-4-5-7	6	33	0.881481	90	0.900814	96	0.929858
40	1-2-3-4-5-6	6	29	0.887037	48	0.903573	102	0.929858
40	1-2-3-5-6-7	6	34	0.878788	78	0.896032	136	0.924171
40	1-3-4-5-6-7	6	40	0.875926	34	0.898915	22	0.92803
40	2-3-4-5-6-7	6	35	0.860664	35	0.884615	34	0.927688
40	1-2-3-4-5-6-7	7	30	0.885308	51	0.902968	43	0.929591
45	5	1	11	0.807903	11	0.844563	20	0.882736
45	3	1	13	0.740175	14	0.78441	21	0.826564
45	6	1	8	0.727074	16	0.765293	23	0.832969
45	7	1	15	0.752412	15	0.770837	18	0.805708
45	4	1	23	0.770742	24	0.809076	28	0.84742
45	2	1	8	0.804585	22	0.832339	22	0.874598
45	1	1	18	0.770582	28	0.821117	27	0.873362
45	1-2	2	49	0.834061	49	0.867121	38	0.905681
45	1-4	2	35	0.86388	47	0.888014	47	0.918122
45	1-7	2	48	0.805708	47	0.848402	53	0.886463
45	1-6	2	31	0.782751	45	0.86527	27	0.917031
45	1-3	2	20	0.809001	20	0.847915	12	0.894105
45	4-6	2	22	0.805677	35	0.842253	44	0.894621
45	5-6	2	14	0.819978	19	0.843183	20	0.869707
45	4-5	2	31	0.838428	21	0.862615	45	0.909989
45	5-7	2	13	0.818864	13	0.851621	18	0.892508
45	3-5	2	15	0.831878	14	0.8589	17	0.892819
45	2-5	2	26	0.862445	29	0.887803	23	0.923161
45	1-5	2	22	0.854803	22	0.888819	22	0.926045
45	1-5-6	3	23	0.838428	24	0.880917	60	0.917481
45	1-4-5	3	55	0.874454	37	0.894265	64	0.932314
45	1-4-6	3	60	0.854803	61	0.883342	42	0.919214
45	4-6-7	3	40	0.823151	40	0.857039	58	0.906696
45	1-3-5	3	18	0.858849	59	0.882591	59	0.920306
45	3-5-7	3	15	0.827511	32	0.852322	57	0.890337
45	1-2-5	3	48	0.866812	60	0.897289	64	0.933548
45	3-5-6	3	18	0.825328	21	0.853121	19	0.878156
45	2-4-5	3	30	0.863537	40	0.887275	29	0.924259
45	2-4-6	3	22	0.84582	39	0.869637	36	0.91438
45	2-5-6	3	32	0.848253	32	0.880878	38	0.926454
45	1-2-3	3	20	0.848518	71	0.867211	70	0.89738
45	2-3-5	3	35	0.863537	33	0.889652	35	0.918771
45	1-4-6-7	4	80	0.868167	80	0.892705	72	0.926856
45	1-5-6-7	4	33	0.85262	28	0.887018	33	0.919214
45	1-4-5-7	4	44	0.878393	47	0.898251	77	0.931223
45	1-4-5-6	4	45	0.871179	41	0.894961	70	0.932314
45	1-3-5-7	4	33	0.862788	68	0.889172	93	0.922489
45	3-5-6-7	4	17	0.826419	24	0.848251	58	0.88165
45	3-4-5-7	4	47	0.843886	68	0.87278	40	0.907794
45	3-4-6-7	4	46	0.839305	58	0.86027	56	0.895719
45	2-4-6-7	4	62	0.84607	59	0.870999	26	0.913282
45	2-5-6-7	4	33	0.831878	30	0.877565	44	0.920966
45	2-4-5-7	4	32	0.853712	56	0.882299	38	0.929748
45	2-4-5-6	4	38	0.854803	44	0.881399	40	0.92865
45	1-2-3-5	4	35	0.87405	29	0.893098	29	0.92283
45	1-2-3-6	4	30	0.855895	71	0.878849	81	0.906114
45	1-2-3-4	4	63	0.873526	96	0.890345	88	0.918771
45	1-2-4-7	4	80	0.877058	89	0.893234	77	0.920306
45	1-2-4-5	4	52	0.883822	34	0.902522	25	0.936334
45	1-3-6-7	4	48	0.849345	62	0.879731	73	0.919214
45	1-4-5-6-7	5	47	0.879479	52	0.898562	59	0.931223
45	1-2-4-5-6	5	57	0.881029	47	0.896887	21	0.929748
45	1-2-3-4-5	5	83	0.891747	40	0.905677	25	0.933041
45	1-2-3-5-6	5	33	0.885371	24	0.902471	23	0.926454
45	1-2-3-4-7	5	117	0.874598	114	0.892656	115	0.919214
45	1-2-4-6-7	5	97	0.877729	95	0.894358	96	0.922489
45	2-4-5-6-7	5	35	0.849345	24	0.883205	30	0.92865
45	2-3-4-6-7	5	75	0.856987	88	0.878108	37	0.908891
45	3-4-5-6-7	5	57	0.846906	80	0.870448	23	0.913282
45	1-2-3-4-6-7	6	108	0.877058	115	0.89603	126	0.924672
45	1-2-4-5-6-7	6	53	0.882096	53	0.901139	30	0.929748
45	1-2-3-4-5-7	6	55	0.890675	38	0.9046	55	0.932314
45	1-2-3-4-5-6	6	60	0.888165	46	0.902902	24	0.933041
45	1-2-3-5-6-7	6	40	0.882096	40	0.89745	81	0.924973
45	1-3-4-5-6-7	6	58	0.881029	61	0.899661	87	0.929039
45	2-3-4-5-6-7	6	65	0.861354	36	0.888566	31	0.935236
45	1-2-3-4-5-6-7	7	63	0.888035	56	0.90332	27	0.929748
50	5	1	15	0.802005	18	0.837416	18	0.886675
50	3	1	14	0.730576	15	0.783448	14	0.819549
50	6	1	8	0.696742	21	0.76321	22	0.845865
50	7	1	15	0.740971	15	0.768359	20	0.806533
50	4	1	24	0.77451	24	0.812363	24	0.853015
50	2	1	10	0.803258	8	0.838151	19	0.876225
50	1	1	12	0.766332	27	0.822319	28	0.874687
50	1-2	2	44	0.83584	35	0.867834	36	0.910539
50	1-4	2	22	0.86152	48	0.888247	46	0.913534
50	1-7	2	50	0.801508	40	0.846361	46	0.890977
50	1-6	2	30	0.796992	30	0.869623	30	0.918546
50	1-3	2	19	0.816583	15	0.850737	35	0.894737
50	4-6	2	20	0.813725	38	0.841543	46	0.895729
50	5-6	2	14	0.83188	14	0.848196	17	0.88191
50	4-5	2	39	0.829574	24	0.861459	27	0.905779
50	5-7	2	20	0.813283	20	0.842933	28	0.889166
50	3-5	2	15	0.830827	15	0.852287	23	0.877193
50	2-5	2	29	0.867168	24	0.889213	28	0.917085
50	1-5	2	11	0.85213	22	0.885611	44	0.926471
50	1-5-6	3	34	0.845865	35	0.883969	51	0.926526
50	1-4-5	3	62	0.879397	63	0.894924	75	0.924812
50	1-4-6	3	62	0.864662	62	0.886756	43	0.917293
50	4-6-7	3	29	0.827206	30	0.854184	67	0.914573
50	1-3-5	3	16	0.863014	15	0.885224	76	0.919799
50	3-5-7	3	17	0.840686	17	0.859029	17	0.892231
50	1-2-5	3	37	0.875467	34	0.897232	53	0.931373
50	3-5-6	3	16	0.834559	16	0.856609	16	0.888471
50	2-4-5	3	60	0.857843	32	0.884594	32	0.919598
50	2-4-6	3	54	0.848371	33	0.871113	36	0.908291
50	2-5-6	3	24	0.847118	24	0.880483	30	0.922111
50	1-2-3	3	54	0.846734	45	0.870507	45	0.898496
50	2-3-5	3	19	0.863014	19	0.88498	59	0.913317
50	1-4-6-7	4	63	0.87218	78	0.892568	53	0.927318
50	1-5-6-7	4	12	0.84799	45	0.884549	65	0.924035
50	1-4-5-7	4	64	0.877958	66	0.894661	91	0.924812
50	1-4-5-6	4	55	0.874222	33	0.889914	18	0.924623
50	1-3-5-7	4	54	0.860553	48	0.884834	69	0.919799
50	3-5-6-7	4	17	0.83208	20	0.857196	21	0.892231
50	3-4-5-7	4	60	0.84807	61	0.872901	30	0.903509
50	3-4-6-7	4	40	0.833126	40	0.857103	27	0.89599
50	2-4-6-7	4	55	0.849624	43	0.871889	39	0.910804
50	2-5-6-7	4	16	0.848371	34	0.882441	35	0.923367
50	2-4-5-7	4	34	0.858032	40	0.88105	35	0.927136
50	2-4-5-6	4	30	0.85589	35	0.883475	43	0.922111
50	1-2-3-5	4	44	0.871859	72	0.893457	98	0.921053
50	1-2-3-6	4	35	0.85804	35	0.879271	35	0.909774
50	1-2-3-4	4	77	0.870098	96	0.888248	69	0.915829
50	1-2-4-7	4	62	0.877958	62	0.892046	72	0.914787
50	1-2-4-5	4	52	0.882939	61	0.900391	23	0.934673
50	1-3-6-7	4	23	0.858032	24	0.881766	25	0.924812
50	1-4-5-6-7	5	47	0.876712	48	0.895494	32	0.926065
50	1-2-4-5-6	5	76	0.884422	35	0.898248	23	0.932161
50	1-2-3-4-5	5	88	0.879902	104	0.901533	62	0.932331
50	1-2-3-5-6	5	44	0.887218	40	0.90153	28	0.923559
50	1-2-3-4-7	5	76	0.872549	118	0.889883	113	0.917293
50	1-2-4-6-7	5	89	0.880653	96	0.895395	105	0.919799
50	2-4-5-6-7	5	36	0.853383	35	0.881451	42	0.925879
50	2-3-4-6-7	5	77	0.855542	48	0.878305	48	0.91206
50	3-4-5-6-7	5	87	0.849624	29	0.869264	25	0.908521
50	1-2-3-4-6-7	6	96	0.879699	112	0.896065	28	0.919799
50	1-2-4-5-6-7	6	43	0.886029	46	0.900097	98	0.928571
50	1-2-3-4-5-7	6	88	0.878676	98	0.900931	40	0.933584
50	1-2-3-4-5-6	6	105	0.886029	47	0.904126	48	0.93609
50	1-2-3-5-6-7	6	37	0.880448	48	0.896703	34	0.926065
50	1-3-4-5-6-7	6	72	0.876712	55	0.896216	49	0.934837
50	2-3-4-5-6-7	6	102	0.863409	41	0.883846	36	0.922306
50	1-2-3-4-5-6-7	7	107	0.886029	99	0.90145	95	0.93609
55	5	1	11	0.830532	11	0.846527	24	0.879167
55	3	1	12	0.739191	16	0.787766	29	0.823611
55	6	1	12	0.728767	15	0.762501	22	0.826331
55	7	1	15	0.736111	17	0.763365	27	0.805322
55	4	1	24	0.754902	24	0.805102	27	0.844538
55	2	1	8	0.798319	7	0.831735	7	0.880822
55	1	1	17	0.77451	15	0.828781	12	0.87535
55	1-2	2	39	0.832636	51	0.866593	29	0.908219
55	1-4	2	31	0.858333	48	0.886702	48	0.928571
55	1-7	2	48	0.812325	46	0.850466	41	0.896359
55	1-6	2	37	0.79219	41	0.866386	50	0.928571
55	1-3	2	15	0.80112	34	0.8485	26	0.903361
55	4-6	2	21	0.808123	42	0.837525	42	0.890756
55	5-6	2	15	0.839609	15	0.85414	44	0.876389
55	4-5	2	32	0.829132	23	0.859217	48	0.908964
55	5-7	2	15	0.812325	15	0.847041	18	0.884722
55	3-5	2	15	0.827731	18	0.848044	44	0.883562
55	2-5	2	24	0.871688	24	0.886777	29	0.921569
55	1-5	2	26	0.865546	24	0.892586	24	0.926027
55	1-5-6	3	31	0.853556	31	0.885157	31	0.913699
55	1-4-5	3	58	0.872549	34	0.891034	34	0.920502
55	1-4-6	3	62	0.861111	62	0.884127	47	0.918768
55	4-6-7	3	19	0.826389	45	0.851842	51	0.908964
55	1-3-5	3	29	0.861925	23	0.883474	60	0.918768
55	3-5-7	3	33	0.815126	18	0.848484	10	0.88424
55	1-2-5	3	35	0.872222	34	0.899911	56	0.930137
55	3-5-6	3	14	0.830532	14	0.851537	15	0.887029
55	2-4-5	3	55	0.855556	32	0.88099	30	0.922969
55	2-4-6	3	43	0.839726	43	0.864076	43	0.911765
55	2-5-6	3	31	0.844538	31	0.879605	30	0.928571
55	1-2-3	3	24	0.858333	24	0.874849	69	0.897759
55	2-3-5	3	19	0.854342	33	0.877708	35	0.915966
55	1-4-6-7	4	74	0.865753	76	0.889563	53	0.926081
55	1-5-6-7	4	42	0.858543	63	0.884272	82	0.915278
55	1-4-5-7	4	62	0.873611	45	0.892667	78	0.926081
55	1-4-5-6	4	58	0.865753	48	0.887141	21	0.919107
55	1-3-5-7	4	28	0.864146	66	0.887594	96	0.920168
55	3-5-6-7	4	20	0.830532	20	0.854416	20	0.889819
55	3-4-5-7	4	60	0.841737	59	0.86594	35	0.900976
55	3-4-6-7	4	82	0.833333	63	0.856699	31	0.898187
55	2-4-6-7	4	53	0.842399	19	0.86727	46	0.911765
55	2-5-6-7	4	20	0.838936	38	0.873591	35	0.92437
55	2-4-5-7	4	59	0.853556	59	0.874746	36	0.92437
55	2-4-5-6	4	55	0.854167	46	0.876764	36	0.936975
55	1-2-3-5	4	24	0.868056	75	0.888063	73	0.921569
55	1-2-3-6	4	38	0.852941	38	0.877066	99	0.908964
55	1-2-3-4	4	78	0.863014	97	0.88533	74	0.914566
55	1-2-4-7	4	80	0.870833	60	0.887926	59	0.914566
55	1-2-4-5	4	74	0.875	35	0.897587	20	0.932773
55	1-3-6-7	4	24	0.854167	24	0.88522	74	0.932773
55	1-4-5-6-7	5	61	0.869863	48	0.891406	34	0.927476
55	1-2-4-5-6	5	62	0.872603	48	0.89227	57	0.92437
55	1-2-3-4-5	5	82	0.876712	86	0.896993	63	0.92577
55	1-2-3-5-6	5	48	0.881944	59	0.896144	89	0.92577
55	1-2-3-4-7	5	99	0.867123	107	0.885254	111	0.918768
55	1-2-4-6-7	5	83	0.871233	95	0.890275	78	0.917367
55	2-4-5-6-7	5	32	0.848611	63	0.877603	42	0.927171
55	2-3-4-6-7	5	99	0.85	83	0.872582	15	0.911765
55	3-4-5-6-7	5	91	0.850767	28	0.868422	24	0.916318
55	1-2-3-4-6-7	6	123	0.871148	104	0.88994	128	0.92577
55	1-2-4-5-6-7	6	53	0.876751	57	0.894368	86	0.92437
55	1-2-3-4-5-7	6	77	0.878082	99	0.896816	104	0.929972
55	1-2-3-4-5-6	6	84	0.879452	101	0.896159	103	0.92577
55	1-2-3-5-6-7	6	52	0.879552	91	0.895418	98	0.922969
55	1-3-4-5-6-7	6	79	0.873611	63	0.896647	60	0.938633
55	2-3-4-5-6-7	6	119	0.8625	47	0.883452	36	0.931373
55	1-2-3-4-5-6-7	7	60	0.880556	62	0.896605	138	0.928571
60	5	1	14	0.82263	14	0.84954	24	0.887195
60	3	1	15	0.743119	15	0.794197	15	0.834862
60	6	1	12	0.71964	22	0.767971	26	0.830275
60	7	1	13	0.749625	15	0.775701	18	0.812018
60	4	1	25	0.761619	24	0.811449	29	0.853659
60	2	1	10	0.807396	10	0.837671	7	0.878561
60	1	1	9	0.782743	15	0.825699	12	0.874618
60	1-2	2	35	0.836391	35	0.867772	34	0.914543
60	1-4	2	23	0.848576	48	0.888536	50	0.922018
60	1-7	2	46	0.822804	49	0.853633	47	0.897554
60	1-6	2	37	0.801223	35	0.86751	27	0.91896
60	1-3	2	21	0.818182	23	0.851812	23	0.902141
60	4-6	2	23	0.811094	45	0.845266	35	0.90755
60	5-6	2	14	0.824588	14	0.848854	38	0.882897
60	4-5	2	34	0.833333	36	0.861045	26	0.915254
60	5-7	2	15	0.811094	15	0.847122	26	0.882897
60	3-5	2	32	0.822804	22	0.85104	18	0.891437
60	2-5	2	23	0.853211	23	0.877215	19	0.912173
60	1-5	2	20	0.865443	20	0.886556	47	0.925037
60	1-5-6	3	8	0.844376	45	0.880929	47	0.910632
60	1-4-5	3	44	0.868066	42	0.890898	29	0.928135
60	1-4-6	3	56	0.854573	59	0.883972	74	0.920489
60	4-6-7	3	39	0.827586	33	0.856343	33	0.909091
60	1-3-5	3	29	0.864329	35	0.886653	34	0.917431
60	3-5-7	3	22	0.824159	23	0.856277	25	0.900612
60	1-2-5	3	47	0.876524	47	0.898048	50	0.932534
60	3-5-6	3	15	0.824695	25	0.850494	25	0.897554
60	2-4-5	3	46	0.850075	48	0.875237	23	0.916795
60	2-4-6	3	55	0.83958	18	0.865002	18	0.901387
60	2-5-6	3	35	0.836391	35	0.87035	31	0.919877
60	1-2-3	3	50	0.844376	52	0.868883	37	0.896024
60	2-3-5	3	20	0.856072	60	0.876202	23	0.90755
60	1-4-6-7	4	63	0.865067	71	0.891778	89	0.925076
60	1-5-6-7	4	21	0.868502	21	0.891588	68	0.920489
60	1-4-5-7	4	58	0.871951	34	0.896249	34	0.929664
60	1-4-5-6	4	78	0.862385	46	0.886452	36	0.923547
60	1-3-5-7	4	48	0.867488	35	0.889605	17	0.922018
60	3-5-6-7	4	44	0.821589	26	0.850952	16	0.90367
60	3-4-5-7	4	82	0.850153	48	0.871729	24	0.911315
60	3-4-6-7	4	77	0.831804	46	0.860499	12	0.895223
60	2-4-6-7	4	25	0.842508	23	0.868796	28	0.909091
60	2-5-6-7	4	14	0.83945	34	0.87353	40	0.921418
60	2-4-5-7	4	57	0.853073	62	0.876351	18	0.924499
60	2-4-5-6	4	63	0.848576	46	0.873962	49	0.918336
60	1-2-3-5	4	32	0.867378	46	0.888782	73	0.922018
60	1-2-3-6	4	69	0.850539	69	0.875414	68	0.902141
60	1-2-3-4	4	77	0.866567	80	0.886591	75	0.914373
60	1-2-4-7	4	96	0.868066	74	0.886598	87	0.912844
60	1-2-4-5	4	56	0.869565	93	0.893736	20	0.929122
60	1-3-6-7	4	25	0.85907	28	0.884004	50	0.926606
60	1-4-5-6-7	5	63	0.868066	37	0.894565	37	0.940367
60	1-2-4-5-6	5	79	0.875562	43	0.891516	40	0.922958
60	1-2-3-4-5	5	85	0.875562	90	0.897871	58	0.925076
60	1-2-3-5-6	5	44	0.880734	44	0.89566	44	0.922018
60	1-2-3-4-7	5	82	0.871064	109	0.888907	115	0.91896
60	1-2-4-6-7	5	94	0.872564	93	0.891009	77	0.917431
60	2-4-5-6-7	5	40	0.851682	40	0.876383	38	0.921418
60	2-3-4-6-7	5	57	0.848576	58	0.869883	88	0.904468
60	3-4-5-6-7	5	87	0.841463	46	0.868233	32	0.914373
60	1-2-3-4-6-7	6	59	0.87057	98	0.889669	106	0.922018
60	1-2-4-5-6-7	6	98	0.878561	98	0.896027	58	0.925076
60	1-2-3-4-5-7	6	30	0.877061	98	0.898634	117	0.931193
60	1-2-3-4-5-6	6	67	0.878049	42	0.895347	67	0.923547
60	1-2-3-5-6-7	6	104	0.874618	93	0.894377	87	0.934251
60	1-3-4-5-6-7	6	102	0.866567	60	0.896039	46	0.937309
60	2-3-4-5-6-7	6	98	0.857571	34	0.877925	21	0.927581
60	1-2-3-4-5-6-7	7	47	0.876524	116	0.896983	118	0.929664
						87		12
						9		297
						0.539825
